# Supplementary material for: Identifying Blood Transcriptome Biomarkers of Alzheimer’s Disease Using Transgenic Mice
Source: Mol Neurobiol. 2020 Aug 20;57(12):4941–51. doi: 10.1007/s12035-020-02058-2 (PMC7541363; doi:10.1007/s12035-020-02058-2)
Supplement: Supplementary file 9 — (XLSX 18 kb) [file 12035_2020_2058_MOESM5_ESM.xlsx]

## Sheet: Sheet1
bld 1.5 up	bld 1.5 down	Hip 1.5 up	Hip 1.5 down
Tfrc	Gzma	Cdkn2a	Bex6
Rnu2-10	3930401B19Rik	1700025H01Rik	Eif2ak4
4931417E11Rik	Olfr1033	Sugct	Oosp3
Dyrk3	Peli1	Gm5524	Gpm6b
Sun1	Wdr92	G630018N14Rik	Col1a1
V1ra8	Ifi27l2a	Ccl3	Klrc2
Cyp4f14	Trf	Hcar2	Gm5795
Gm32051	Tnrc6b	Ccdc142	Col1a1
Osbpl7	Mbd1	Itgax	Sft2d1
Trmt1	Dgka	Clec7a	Tomm70a
Spon2	Lhb	Ppp2r2cos	Gm36208
Kif26b	Ms4a4b	Ccl4	Msmo1
Gck	Ccl6	Gm33248	Smg8
Shmt2	Efna5	Cst7	Lrp1b
Orm1	Gata3	Cnn1	St6galnac1
Fam83g	Cd3d	Klk6	4930544G11Rik
Specc1	Irf2bp2	Ccl4	Gm14015
Cln8	Mtmr2	Tnk2os	Gm11770
Slc35e2	Bcl2	Gm10548	Serpinb6d
4930459C07Rik	Adcy7	Tssk3	B930025P03Rik
Actn4	Fus	Gm32167	Ascl5
Art4	Irf1	Stkld1	Anxa1
Fbxo42	LOC108167546	Pnpo	B3galnt2
Gzmm	Penk	AI463229	Fbxo17
9530036O11Rik	Fam78a	Mbl1	Aff1
Igh-VJ558	Olfr341	Lilrb4a	Col3a1
Gm35705	Ifi208	Apobec3	Dusp16
Hist1h2ai	Ppm1h	Btla	Opalin
Has2	Kif21b	Gm31747	Lasp1
Cdk16	Fam102a	Gm5833	Spry4
Slc3a2	Spats2l	Gm46461	Olfr933
Pdzk1ip1	Apbb1ip	Tmem213	Tmc1
Sardh	Abi3	Runx1	Slc6a13
Isoc2b	C230085N15Rik	4921533I20Rik	Ccdc84
Fhad1os1	Enc1	Pdlim4	4930455G09Rik
Snord17	Adgre1	Krt7	Sgcg
Akr1cl	Ubqln4	Clec4f	Rian
Cpa2	Gm8096	Svopl	2210409E12Rik
Exoc3l4	C230096K16Rik	4933430L12Rik	Actc1
Eif2ak1	Arhgef1	Cass4	Zc3h12d
Zfp827	4930429F24Rik	Lpin3	4930544I03Rik
LOC102635566	Galnt6	AU023639	Rdh13
Fn3k	Tmem164	1700034H15Rik	Heyl
Ybx1	Fbxl12	H60a	Gm13304
Slco2b1	Snhg20	Il1r2	Cma2
Aldh2	Slc2a4rg-ps	4930579D09Rik	6030443J06Rik
Wsb2	Gm3775	Gm30082	D330050I16Rik
Terb2	Gpr132	Nudt15	Gm4884
Gm26766	Igflr1	Hspa1b	Cep126
Tinagl1	Olfr211	Gm10503	A930001M01Rik
Pkd1l3	Kbtbd11	Aknaos	Gm12504
Fhdc1	Cnot6l	Pde10a	Col1a2
Hspb6	Atp8b2	Olfr1383	Rfc5
Klc3	Zap70	4930415F15Rik	Il5ra
Ephb1	Nek9	Dnase1l1	Cd244
4930563F15Rik	Tap2	Dnah17	Gm17753
Slc16a1	Tnrc6a	Wfdc17	Bcl7a
Slc22a4	Ddx56	Plgrkt	AU046084
Uros	Zfp961	Rax	Mbnl3
P2rx3	Cbfb	1700039E22Rik	2310020H05Rik
Slc25a48	Vmn1r59	Ero1lb	Notum
Clmp	Cntln	Lta	Stpg2
Parp3	Arhgap9	D830024N08Rik	Pgc
Eml4	Olfr116	Gm13205	Cbx8
Rassf4	Itga4	Gm9958	Cep112it
Gas2l1	Dmap1	Runx3	Klhl10
Iigp1	St6galnac2	Tmem262	Sec16b
Zfp949	Cma1	Cgn	Gm6787
Tusc3	Hdac7	Gm36279	Tnf
4930577N17Rik	Rapgef6	Sumf2	Spink14
Frmd4a	Hnrnpa3	Itih4	B430119L08Rik
Cacna1b	2310033P09Rik	Olfr1110	Ptpn18
Mtm1	Thyn1	Mlkl	Gm10741
Adora1	Inpp4b	Clec7a	AW050198
Cass4	Gm12409	Slc13a1	Opalin
Gm4285	Mogs	Rhbdl2	Col1a1
Asic5	Fam98c	Lax1	C130026L21Rik
Ccser1	Adnp	1700041B01Rik	Naa25
Tbc1d30	Daxx	Vwf	Odf2
Dnajb4	Atf7ip	2810427A07Rik	3110070M22Rik
Tex35	Plcb2	Maff	4930573C15Rik
Zfyve1	Gm29682	Foxo4	Cyp2d13
Adamtsl5	Dcaf12l2	Vax1	Krtap5-5
Pld6	Setx	4933413G19Rik	4930540M03Rik
Rims1	Rexo4	Serpini1	LOC105245882
BC006965	Mymk	Cd44	Selp
Gm5591	Ankrd11	Ptprm	Herc1
D730045A05Rik	Myadm	Tacstd2	Cd276
Gypc	Cbx4	Gm10427	Gypc
Qsox2	Ist1	Gm12915	Gm23952
Aggf1	Nolc1	Pcdhb9	Casp7
Anapc16	Ddx17	Ccl6	4930511M06Rik
Cited4	Zap70	Col15a1	Gm5608
Fgf11	Arhgap31	Ttc23	Adamts6
Pde11a	Nxph4	Pik3r5	Slco1a5
Dzip1	Rhox8	Hspa1a	Cmtm2b
Atp6v0a1	Pptc7	4930480G23Rik	Sidt2
Nudt19	Il6ra	Oaz2	Myrfl
Neil2	Cic	Serpine1	Pcnx
Prkab1	Wdsub1	Shb	Fmo2
B230307C23Rik	1700109K24Rik	Tmem233	Epb41l3
Gramd1c	Atp1b3	Tex11	Pkib
Mtmr12	Stfa3	Gm14762	Rufy2
Ctsg	Ncoa7	Etnppl	1700126H18Rik
Htatip2	Mcl1	Magea3	1700012I11Rik
Uros	Nup43	Lyz2	Tfrc
Fig4	Gm33126	Gm11681	Kdm5d
Slc43a1	Ncdn	LOC102643083	Ces2f
BC028777	Sp110	C130026I21Rik	5730408K05Rik
Mical3	Ddx17	Spock3	Gm6403
Slc36a1	Mcm4	Orm3	Kpna1
Klf1	Rassf5	Gm42293	Mc5r
Ppih	Wdsub1	Lyz2	1700025F22Rik
Olfr1126	Smarca2	Ern2	Pde5a
Dux	Itm2c	Zfp609	Vav2
Ermap	Eif4b	Ank1	H2-Ob
Uxt	Mir142hg	Lin28b	Tia1
Txn2	Bcl2l11	Mlph	1700025L06Rik
Mettl27	Ccl9	Mylpf	Brca1
Gm39216	Son	H2-Q7	Abcd2
Hps1	Atp6v1e2	Col16a1	Astn1
Gm7257	Syne4	Cyb5rl	Gm32549
Lzts2	Prpf8	Abca8a	BC030870
Pms2	Gcm1	Gpat3	C1rl
Pip5kl1	Son	Aatk	Gm45231
4930404A12Rik	Spn	Ciart	Foxs1
Scfd1	Lnp1	Cwc22	Harbi1
Tmem115	Vps33b	Lsp1
	Kdm5a	Nfkb2
	Ptma	Slamf7
	Jade2	Nostrin
	Acrbp	Cdkal1
	Sp1	1700125H20Rik
	Pitpna	Prss50
	Dcc	4933413G19Rik
	Smchd1	Myo9b
	Anapc4	Ccnf
	Luc7l	1700083H02Rik
	Anxa6	1700122H20Rik
	Snrpb2	Gm32743
	Sh3bp1	Parp3
	Rnps1	9330117O12Rik
	Tbrg3	Map3k19
	Elf4	Ccdc137
	Stk10	Rab7b
	Wars	Fam117a
	Trp53rkb	Plaur
	Ptma	Scel
	Ell	Runx1
	Tnpo3	Six4
	Ahnak	Arvcf
	Dot1l	Tmem82
	Tbx22	Hey2
	Abl1	P4ha3
	Tysnd1	Fgf22
	Chl1	Herpud1
	Rps15a-ps6	6330408A02Rik
	Slc25a25	Klhl40
	Jph4	Rnf125
	Gigyf1	Tnfsf13b
	Olfr635	Ager
	Hhat	Gm10002
	Tdo2	Lag3
	Ptprc	Hapln2
	Gm10785	Gm10637
	5430431A17Rik	AW554918
	Ilkap	Pard3b
	Rcor1	Hist1h2ac
	St3gal1	Hs3st3b1
	Adgre5	Dram1
	Slc26a7	4930463O16Rik
	Runx1	Npas3
	Nxph3	LOC108168393
	Brinp3	Sarm1
	Pcgf5	Ntm
	Traf3	Bag6
	Dync1h1	4930563D23Rik
	Ngrn	BC049987
	Znrf2	Sytl3
	Snap23	Smpdl3b
	Cnot3	Xdh
	Olfr576	Gm5168
	Ell2	Gm35266
	D030029J20Rik	Chd7
	Tubb6	Rnf207
	Gm38829	Arid5a
	Calm1	Prr5l
	Samhd1	Rreb1
	Prrx2	Krt81
	Morc3	Rbm3
	Ankrd27	Sel1l
	P4htm	A230059G12Rik
	Casc3	Plekhf1
	Atp1a3	Endou
	Polr2g	Carns1
	Ezh2	Gm30539
	Vhl
	Il2ra
	4933436I20Rik
	Gga2
	Man2b1
	Zfp276
	Snrpa
	Prr7
	Camkk2
	Ccnd2
	Ptpre
	Fam168b
	BC005624
	Kmt2e
	Ids
	D17Wsu92e
	Dnah8
	Stat1
	Pnrc2
	Gm33195
	Tm9sf3
	Mbp
	Ncoa7
	Ssh2
	Rbm25
	Fbrsl1
	Zfp595
	Phf11b
	Rnf165
	Ddx18
	Gstm3
	Nup107
	Mdm4
	Socs7
	Snrnp70
	Smad3
	Opn1mw
	Desi1
	Zfp36l1
	Abca3
	A130010C12Rik
	Tnni3k
	Ahr
	Tcf20
	Klra1
	Madd
	Noc4l
	Pcf11
	Exoc2
	Platr17
	C1ql2
	Homer2
	A230050P20Rik
	Dzip3
	Taf15
